# Supplementary material for: Mitochondrial DNA Haplogroup N9a Negatively Correlates with Incidence of Hepatocellular Carcinoma in Northern China
Source: Mol Ther Nucleic Acids. 2019 Sep 12;18:332–40. doi: 10.1016/j.omtn.2019.09.001 (PMC6807372; doi:10.1016/j.omtn.2019.09.001)
Supplement: Data S1. KEGG-based GSEA analysis [file mmc2.xls]

## Sheet: gsea_report_for_N9a_15516243635
GSEA report for N9a cybrids
GS<br> follow link to MSigDB	SIZE	ES	NES	NOM p-val	FDR q-val
KEGG_SYSTEMIC_LUPUS_ERYTHEMATOSUS	120	0.725832	1.82311	0	0.0262858
KEGG_ALZHEIMERS_DISEASE	148	0.600896	1.82273	0	0.0131429
KEGG_HUNTINGTONS_DISEASE	163	0.58396	1.79734	0	0.0135452
KEGG_OXIDATIVE_PHOSPHORYLATION	109	0.687001	1.79573	0	0.0103423
KEGG_PARKINSONS_DISEASE	104	0.704457	1.72628	0	0.0271705
KEGG_ARACHIDONIC_ACID_METABOLISM	53	0.534996	1.67871	0	0.049347
KEGG_CARDIAC_MUSCLE_CONTRACTION	68	0.474904	1.64332	0.0152964	0.06742
KEGG_RIBOSOME	78	0.671915	1.63635	0.0362903	0.0671399
KEGG_SNARE_INTERACTIONS_IN_VESICULAR_TRANSPORT	36	0.455918	1.59663	0.0104167	0.0954926
KEGG_PROTEASOME	40	0.529396	1.59623	0.0487329	0.0866669
KEGG_SPLICEOSOME	119	0.449168	1.5712	0.0616302	0.105369
KEGG_ANTIGEN_PROCESSING_AND_PRESENTATION	64	0.500356	1.55382	0.0330739	0.11602
KEGG_VIBRIO_CHOLERAE_INFECTION	51	0.374072	1.53667	0.00641026	0.128683
KEGG_ARRHYTHMOGENIC_RIGHT_VENTRICULAR_CARDIOMYOPATHY_ARVC	71	0.412259	1.51821	0.0310078	0.144956
KEGG_BASE_EXCISION_REPAIR	34	0.455347	1.50385	0.0365854	0.159695
KEGG_ECM_RECEPTOR_INTERACTION	80	0.453831	1.49561	0.0329897	0.161683
KEGG_AXON_GUIDANCE	122	0.39552	1.49255	0.0191083	0.156797
KEGG_METABOLISM_OF_XENOBIOTICS_BY_CYTOCHROME_P450	54	0.436312	1.47918	0.0441767	0.166481
KEGG_GAP_JUNCTION	86	0.373779	1.46679	0.0100604	0.17588
KEGG_CYTOSOLIC_DNA_SENSING_PATHWAY	43	0.418995	1.45102	0.0299145	0.192526
KEGG_VEGF_SIGNALING_PATHWAY	71	0.369803	1.43387	0.0350515	0.209818
KEGG_HYPERTROPHIC_CARDIOMYOPATHY_HCM	80	0.363635	1.42675	0.0416667	0.213051
KEGG_OTHER_GLYCAN_DEGRADATION	15	0.535576	1.41593	0.0914513	0.2222
KEGG_CYTOKINE_CYTOKINE_RECEPTOR_INTERACTION	219	0.357582	1.41553	0.011811	0.213516
KEGG_RNA_POLYMERASE	29	0.427733	1.40333	0.0497018	0.229192
KEGG_TGF_BETA_SIGNALING_PATHWAY	81	0.350053	1.39173	0.0544662	0.241468
GSEA report for non-N9a cybrids
KEGG_GLYOXYLATE_AND_DICARBOXYLATE_METABOLISM	16	-0.533716	-1.84084	0.002079	0.00824046
KEGG_FATTY_ACID_METABOLISM	42	-0.534337	-1.78585	0.00204918	0.012975
KEGG_LYSINE_DEGRADATION	38	-0.56109	-1.70649	0.00592885	0.0496424
KEGG_BUTANOATE_METABOLISM	32	-0.555295	-1.70003	0.00595238	0.0421404
KEGG_TRYPTOPHAN_METABOLISM	37	-0.486331	-1.69006	0	0.04019
KEGG_DRUG_METABOLISM_OTHER_ENZYMES	38	-0.475386	-1.64699	0.00904977	0.0633344
KEGG_GLYCINE_SERINE_AND_THREONINE_METABOLISM	30	-0.573471	-1.60385	0.0151229	0.0933319
KEGG_VALINE_LEUCINE_AND_ISOLEUCINE_DEGRADATION	44	-0.486814	-1.59592	0.015534	0.0878452
KEGG_BIOSYNTHESIS_OF_UNSATURATED_FATTY_ACIDS	20	-0.57628	-1.58835	0.00603622	0.0859799
KEGG_ALDOSTERONE_REGULATED_SODIUM_REABSORPTION	39	-0.533194	-1.55336	0.0177866	0.111704
KEGG_SPHINGOLIPID_METABOLISM	34	-0.529291	-1.54424	0.00627615	0.110405
KEGG_GLYCEROLIPID_METABOLISM	38	-0.506849	-1.51386	0.00581395	0.136543
KEGG_STARCH_AND_SUCROSE_METABOLISM	35	-0.405866	-1.48787	0.0307692	0.1614
KEGG_CELL_CYCLE	122	-0.373466	-1.46316	0.0299401	0.185773
KEGG_GLYCOSYLPHOSPHATIDYLINOSITOL_GPI_ANCHOR_BIOSYNTHESIS	24	-0.607186	-1.45809	0.00823045	0.179748
KEGG_TYPE_II_DIABETES_MELLITUS	42	-0.450491	-1.42681	0.06639	0.215573
KEGG_NITROGEN_METABOLISM	23	-0.487871	-1.40828	0.0724346	0.231805
KEGG_ADHERENS_JUNCTION	67	-0.347933	-1.4066	0.035503	0.22162
KEGG_PROXIMAL_TUBULE_BICARBONATE_RECLAMATION	23	-0.457039	-1.38625	0.0429185	0.243364
KEGG_ALANINE_ASPARTATE_AND_GLUTAMATE_METABOLISM	30	-0.43209	-1.38493	0.10338	0.233643
KEGG_BETA_ALANINE_METABOLISM	21	-0.517251	-1.38246	0.090535	0.226861
KEGG_PROPANOATE_METABOLISM	31	-0.449708	-1.37844	0.0690335	0.223291
KEGG_HISTIDINE_METABOLISM	24	-0.4523	-1.37541	0.0670611	0.219135
