# Supplementary material for: Mitochondrial DNA Haplogroup N9a Negatively Correlates with Incidence of Hepatocellular Carcinoma in Northern China
Source: Mol Ther Nucleic Acids. 2019 Sep 12;18:332–40. doi: 10.1016/j.omtn.2019.09.001 (PMC6807372; doi:10.1016/j.omtn.2019.09.001)
Supplement: Data S2. MSigDB-based GSEA analysis [file mmc3.xls]

## Sheet: GSEA.MsigDB
NAME	SIZE	ES	NES	NOM p-val	FDR q-val	FWER p-val	RANK AT MAX	LEADING EDGE
PROVENZANI_METASTASIS_DN	128	0.517597	1.70399	0.00211416	0.0382474	0.738	5689	tags=38%, list=15%, signal=44%
GRADE_METASTASIS_DN	40	0.588297	1.69318	0.00424628	0.0406424	0.77	5588	tags=52%, list=15%, signal=62%
CHANDRAN_METASTASIS_DN	270	0.348563	1.54573	0	0.0851933	0.982	5068	tags=27%, list=14%, signal=31%
CLASPER_LYMPHATIC_VESSELS_DURING_METASTASIS_DN	34	0.522472	1.46717	0.0654008	0.119235	1	5680	tags=47%, list=15%, signal=56%
WANG_METASTASIS_OF_BREAST_CANCER_ESR1_DN	26	0.434194	1.45402	0.043573	0.127055	1	5240	tags=31%, list=14%, signal=36%
TOMLINS_METASTASIS_DN	17	0.615988	1.44967	0.0717391	0.127368	1	8634	tags=65%, list=23%, signal=84%
CHANDRAN_METASTASIS_TOP50_DN	38	0.385957	1.40672	0.075594	0.15426	1	3805	tags=29%, list=10%, signal=32%
ZUCCHI_METASTASIS_DN	40	0.501061	1.39267	0.128151	0.162699	1	5158	tags=38%, list=14%, signal=44%
BIDUS_METASTASIS_DN	139	0.345117	1.33283	0.0914761	0.202335	1	5772	tags=29%, list=16%, signal=35%
TOMIDA_METASTASIS_DN	17	0.491452	1.33258	0.150943	0.202093	1	3717	tags=41%, list=10%, signal=46%
CROMER_METASTASIS_DN	78	0.388453	1.28844	0.186139	0.233461	1	5291	tags=27%, list=14%, signal=31%
WINNEPENNINCKX_MELANOMA_METASTASIS_DN	37	0.376458	1.28688	0.0743982	0.234254	1	7289	tags=38%, list=20%, signal=47%
VANTVEER_BREAST_CANCER_METASTASIS_DN	106	-0.422104	-1.40002	0.119097	0.236234	1	7637	tags=45%, list=21%, signal=57%
RAMASWAMY_METASTASIS_DN	58	-0.393562	-1.48654	0	0.201414	0.999	3865	tags=22%, list=10%, signal=25%
